# Supplementary material for: Autonomous sensory Meridian response as a physically felt signature of positive and negative emotions
Source: Front Psychol. 2024 Mar 1;15:1183996. doi: 10.3389/fpsyg.2024.1183996 (PMC10959090; doi:10.3389/fpsyg.2024.1183996)
Supplement: Supplementary file 1 [file Data_sheet.zip]

Archive with 2 entries (2 files):
- fpsyg.2024.1183996 -Datasheet/Data Sheet 1.docx
- fpsyg.2024.1183996 -Datasheet/Data Sheet 2.docx
